# Supplementary material for: Nuclear genome sequencing reveals the highly intron-rich architecture of the chlorarachniophyte alga Amorphochlora amoebiformis
Source: DNA Res. 2025 Nov 28;32(6):dsaf035. doi: 10.1093/dnares/dsaf035 (PMC12730881; doi:10.1093/dnares/dsaf035)
Supplement: dsaf035_Supplementary_Data [file dsaf035_supplementary_data.zip]

Archive with 2 entries (2 files):
- Supplementary Table S.xlsx
- Supplemetary figures.pdf
